# Supplementary material for: Two new species and a new combination of Allacta (Blattodea, Ectobiidae, Pseudophyllodromiinae) from China, with notes on their behavior in nature
Source: Zookeys. 2019 Apr 8;836:1–14. doi: 10.3897/zookeys.836.31673 (PMC6477844; doi:10.3897/zookeys.836.31673)
Supplement: XML Treatment for Allacta [file zookeys.836.31673-treatment1.xml]

<!DOCTYPE tp:taxon-treatment
  PUBLIC "-//TaxonX//DTD Taxonomic Treatment Publishing DTD v0 20100105//EN" "tax-treatment-NSO.dtd">
<tp:taxon-treatment xmlns:tp="http://www.plazi.org/taxpub"><tp:treatment-meta><kwd-group><label>Taxon classification</label><kwd><named-content xmlns:xlink="http://www.w3.org/1999/xlink" content-type="kingdom">Animalia</named-content></kwd><kwd><named-content xmlns:xlink="http://www.w3.org/1999/xlink" content-type="order">Blattodea</named-content></kwd><kwd><named-content xmlns:xlink="http://www.w3.org/1999/xlink" content-type="family">Ectobiidae</named-content></kwd></kwd-group><mixed-citation publication-type="journal"><person-group><name><surname>He</surname><given-names>Jia-Jun</given-names></name><name><surname>Zheng</surname><given-names>Yu-Hong</given-names></name><name><surname>Qiu</surname><given-names>Lu</given-names></name><name><surname>Che</surname><given-names>Yan-Li</given-names></name><name><surname>Wang</surname><given-names>Zong-Qing</given-names></name></person-group><article-title>Two new species and a new combination of <italic><tp:taxon-name><tp:taxon-name-part taxon-name-part-type="genus" reg="Allacta">Allacta</tp:taxon-name-part></tp:taxon-name></italic> (<tp:taxon-name><tp:taxon-name-part taxon-name-part-type="order">Blattodea</tp:taxon-name-part></tp:taxon-name>, <tp:taxon-name><tp:taxon-name-part taxon-name-part-type="family">Ectobiidae</tp:taxon-name-part></tp:taxon-name>, <tp:taxon-name><tp:taxon-name-part taxon-name-part-type="subfamily">Pseudophyllodromiinae</tp:taxon-name-part></tp:taxon-name>) from China, with notes on their behavior in nature</article-title><source>Zookeys</source><day>08</day><month>4</month><year>2019</year><volume>836</volume><fpage>1</fpage><lpage>14</lpage><pub-id pub-id-type="doi">10.3897/zookeys.836.31673</pub-id></mixed-citation></tp:treatment-meta><tp:nomenclature><tp:taxon-name>
            <tp:taxon-name-part taxon-name-part-type="genus" reg="Allacta">Allacta</tp:taxon-name-part>
          </tp:taxon-name><tp:taxon-authority>Saussure &amp; Zehntner, 1895</tp:taxon-authority><tp:nomenclature-citation-list><tp:nomenclature-citation><tp:taxon-name>
                <tp:taxon-name-part taxon-name-part-type="genus" reg="Allacta">Allacta</tp:taxon-name-part>
              </tp:taxon-name><comment>Saussure &amp; Zehntner, 1895: 45 (New name for <tp:taxon-name><tp:taxon-name-part taxon-name-part-type="genus" reg="Abrodiaeta">Abrodiaeta</tp:taxon-name-part></tp:taxon-name> Brunner von Wattenwyl, 1893). Type species: <tp:taxon-name><tp:taxon-name-part taxon-name-part-type="genus" reg="Abrodiaeta">Abrodiaeta</tp:taxon-name-part><tp:taxon-name-part taxon-name-part-type="species" reg="modesta">modesta</tp:taxon-name-part></tp:taxon-name> Brunner von Wattenwyl, 1893, by selection; <xref ref-type="bibr" rid="B14">Roth 1991</xref>: 996; <xref ref-type="bibr" rid="B15">Roth 1993</xref>: 361; <xref ref-type="bibr" rid="B16">Roth 1995</xref>: 51; <xref ref-type="bibr" rid="B17">Roth 1996</xref>: 235; <xref ref-type="bibr" rid="B19">Wang et al. 2014</xref>: 440.</comment></tp:nomenclature-citation><tp:nomenclature-citation><tp:taxon-name>
                <tp:taxon-name-part taxon-name-part-type="genus" reg="Arublatta">Arublatta</tp:taxon-name-part>
              </tp:taxon-name><comment>Bruijning, 1947: 224. Type species: <tp:taxon-name><tp:taxon-name-part taxon-name-part-type="genus" reg="Blatta">Blatta</tp:taxon-name-part><tp:taxon-name-part taxon-name-part-type="species" reg="punctata">punctata</tp:taxon-name-part></tp:taxon-name> Walker, 1869. Synonymized by <xref ref-type="bibr" rid="B14">Roth 1991</xref>: 996.</comment></tp:nomenclature-citation><tp:nomenclature-citation><tp:taxon-name>
                <tp:taxon-name-part taxon-name-part-type="genus" reg="Pseudochorisoblatta">Pseudochorisoblatta</tp:taxon-name-part>
              </tp:taxon-name><comment>Bruijning, 1948: 90. Type species: <tp:taxon-name><tp:taxon-name-part taxon-name-part-type="genus" reg="Phyllodromia">Phyllodromia</tp:taxon-name-part><tp:taxon-name-part taxon-name-part-type="species" reg="interrupta">interrupta</tp:taxon-name-part></tp:taxon-name> Hanitsch, 1925, by selection. Synonymized by <xref ref-type="bibr" rid="B11">Princis 1965</xref>: 151.</comment></tp:nomenclature-citation><tp:nomenclature-citation><tp:taxon-name>
                <tp:taxon-name-part taxon-name-part-type="genus" reg="Euhanitschia">Euhanitschia</tp:taxon-name-part>
              </tp:taxon-name><comment>Princis, 1950: 178. Type species: <tp:taxon-name><tp:taxon-name-part taxon-name-part-type="genus" reg="Phyllodromia">Phyllodromia</tp:taxon-name-part><tp:taxon-name-part taxon-name-part-type="species" reg="diagrammatica">diagrammatica</tp:taxon-name-part></tp:taxon-name> Hanitsch, 1923. Synonymized by <xref ref-type="bibr" rid="B17">Roth 1996</xref>: 235.</comment></tp:nomenclature-citation><tp:nomenclature-citation><tp:taxon-name>
                <tp:taxon-name-part taxon-name-part-type="genus" reg="Compsosilpha">Compsosilpha</tp:taxon-name-part>
              </tp:taxon-name><comment>Princis, 1950: 180. Type species: <tp:taxon-name><tp:taxon-name-part taxon-name-part-type="genus" reg="Chorisoblatta">Chorisoblatta</tp:taxon-name-part><tp:taxon-name-part taxon-name-part-type="species" reg="karnyi">karnyi</tp:taxon-name-part></tp:taxon-name> Hanitsch, 1928. Synonymized by <xref ref-type="bibr" rid="B17">Roth 1996</xref>: 235.</comment></tp:nomenclature-citation></tp:nomenclature-citation-list></tp:nomenclature><tp:treatment-sec sec-type="diagnosis" id="SECID0EQLAC"><title>Diagnosis.</title><p>Body pale brown to blackish brown, mostly yellowish brown. Clypeus normal, not thickened. Pronotum usually oval, wider than length. Tegmina and wings usually fully developed, a few slightly reduced (<italic><tp:taxon-name><tp:taxon-name-part taxon-name-part-type="genus" reg="Temnopteryx">T.</tp:taxon-name-part><tp:taxon-name-part taxon-name-part-type="species" reg="hainanensis">hainanensis</tp:taxon-name-part></tp:taxon-name></italic>). Tegmina with M, <abbrev xmlns:xlink="http://www.w3.org/1999/xlink" xlink:title="cubitus anterior" id="ABBRID0EBMAC" xlink:type="simple">CuA</abbrev> oblique, hind wings with R straight, sometimes forked, M and <abbrev xmlns:xlink="http://www.w3.org/1999/xlink" xlink:title="cubitus anterior" id="ABBRID0EFMAC" xlink:type="simple">CuA</abbrev> usually straight or nearly so, latter with 1–6 (usually 4 or 5) complete branches; apical triangle small, reduced or absent. Anteroventral margin of front femur Type B<sub>2</sub> or B<sub>3</sub>; pulvilli present only on the fourth tarsomere of all legs, tarsal claws symmetrical and unspecialized, arolia present. Male abdominal terga unspecialized. Male genitalia usually have three principal phallomere sclerites, the hook-like phallomere on right side, the median, and the left; most species have an accessory median phallomere. Ootheca not rotated prior to deposition.</p></tp:treatment-sec><tp:treatment-sec sec-type="notes" id="SECID0ENMAC"><title>Note.</title><p><xref ref-type="bibr" rid="B17">Roth (1996)</xref> and <xref ref-type="bibr" rid="B19">Wang et al. (2014)</xref> discussed the difference among <italic><tp:taxon-name><tp:taxon-name-part taxon-name-part-type="genus" reg="Allacta">Allacta</tp:taxon-name-part></tp:taxon-name></italic>, <italic><tp:taxon-name><tp:taxon-name-part taxon-name-part-type="genus" reg="Sundablatta">Sundablatta</tp:taxon-name-part></tp:taxon-name></italic>, and <italic><tp:taxon-name><tp:taxon-name-part taxon-name-part-type="genus" reg="Pseudophyllodromia">Pseudophyllodromia</tp:taxon-name-part></tp:taxon-name></italic>, but actually, <italic><tp:taxon-name><tp:taxon-name-part taxon-name-part-type="genus" reg="Allacta">Allacta</tp:taxon-name-part></tp:taxon-name></italic> is closely related with the three genera <italic><tp:taxon-name><tp:taxon-name-part taxon-name-part-type="genus" reg="Margattea">Margattea</tp:taxon-name-part></tp:taxon-name></italic>, <italic><tp:taxon-name><tp:taxon-name-part taxon-name-part-type="genus" reg="Balta">Balta</tp:taxon-name-part></tp:taxon-name></italic>, and <italic><tp:taxon-name><tp:taxon-name-part taxon-name-part-type="genus" reg="Sorineuchora">Sorineuchora</tp:taxon-name-part></tp:taxon-name></italic> according to <xref ref-type="bibr" rid="B20">Wang et al. (2017)</xref>, which are also under the subfamily <tp:taxon-name><tp:taxon-name-part taxon-name-part-type="subfamily">Pseudophyllodromiinae</tp:taxon-name-part></tp:taxon-name>. The most striking difference between <italic><tp:taxon-name><tp:taxon-name-part taxon-name-part-type="genus" reg="Allacta">Allacta</tp:taxon-name-part></tp:taxon-name></italic> and its closely related genera is pulvilli only present on the fourth tarsomere of all legs; or anteroventral margin of front femur Type B<sub>2</sub> or B<sub>3</sub>. It is possible that <italic><tp:taxon-name><tp:taxon-name-part taxon-name-part-type="genus" reg="Allacta">Allacta</tp:taxon-name-part></tp:taxon-name></italic> and <italic><tp:taxon-name><tp:taxon-name-part taxon-name-part-type="genus" reg="Balta">Balta</tp:taxon-name-part></tp:taxon-name></italic> prove to be synonym in the future by molecular method.</p></tp:treatment-sec><tp:treatment-sec sec-type="remarks" id="SECID0EOPAC"><title>Remarks.</title><p><xref ref-type="bibr" rid="B15">Roth (1993)</xref> erected three species groups under <italic><tp:taxon-name><tp:taxon-name-part taxon-name-part-type="genus" reg="Allacta">Allacta</tp:taxon-name-part></tp:taxon-name></italic> based on color patterns and male interstylar margin, viz. <italic>funebris</italic> species group, <italic>hamifera</italic> species group, and <italic>polygrapha</italic> species group. According to <xref ref-type="bibr" rid="B15">Roth (1993)</xref>, these three species can be put in the <italic>hamifera</italic> species group, <italic><tp:taxon-name><tp:taxon-name-part taxon-name-part-type="genus" reg="Allacta">A.</tp:taxon-name-part><tp:taxon-name-part taxon-name-part-type="species" reg="bruna">bruna</tp:taxon-name-part></tp:taxon-name></italic> sp. n. by having a dark pronotum and keel-like ridge at interstylar margin (Figs <xref ref-type="fig" rid="F1">4</xref>, <xref ref-type="fig" rid="F1">11</xref>) and <italic><tp:taxon-name><tp:taxon-name-part taxon-name-part-type="genus" reg="Allacta">A.</tp:taxon-name-part><tp:taxon-name-part taxon-name-part-type="species" reg="alba">alba</tp:taxon-name-part></tp:taxon-name></italic> sp. n. and <italic><tp:taxon-name><tp:taxon-name-part taxon-name-part-type="genus" reg="Allacta">A.</tp:taxon-name-part><tp:taxon-name-part taxon-name-part-type="species" reg="hainanensis">hainanensis</tp:taxon-name-part></tp:taxon-name></italic> (Liu et al. 2017) comb. n. by the two close lobes between the styli (Figs <xref ref-type="fig" rid="F2">23</xref>, <xref ref-type="fig" rid="F3">34</xref>).</p><sec sec-type="Checklist of Allacta species from China" id="SECID0E4BAE"><title>Checklist of <italic><tp:taxon-name><tp:taxon-name-part taxon-name-part-type="genus" reg="Allacta">Allacta</tp:taxon-name-part></tp:taxon-name></italic> species from China</title><p><italic><tp:taxon-name><tp:taxon-name-part taxon-name-part-type="genus" reg="Allacta">Allacta</tp:taxon-name-part><tp:taxon-name-part taxon-name-part-type="species" reg="bimaculata">bimaculata</tp:taxon-name-part></tp:taxon-name></italic> Bey-Bienko, 1969: 858. China (Yunnan, Guangxi)</p><p><italic><tp:taxon-name><tp:taxon-name-part taxon-name-part-type="genus" reg="Allacta">Allacta</tp:taxon-name-part><tp:taxon-name-part taxon-name-part-type="species" reg="ornata">ornata</tp:taxon-name-part></tp:taxon-name></italic> Bey-Bienko, 1969: 859. China (Yunnan, Hainan)</p><p><italic><tp:taxon-name><tp:taxon-name-part taxon-name-part-type="genus" reg="Allacta">Allacta</tp:taxon-name-part><tp:taxon-name-part taxon-name-part-type="species" reg="robusta">robusta</tp:taxon-name-part></tp:taxon-name></italic> Bey-Bienko, 1969: 860. China (Yunnan)</p><p><italic><tp:taxon-name><tp:taxon-name-part taxon-name-part-type="genus" reg="Allacta">Allacta</tp:taxon-name-part><tp:taxon-name-part taxon-name-part-type="species" reg="transversa">transversa</tp:taxon-name-part></tp:taxon-name></italic> Bey-Bienko, 1969: 859. China (Hainan); Vietnam</p><p><italic><tp:taxon-name><tp:taxon-name-part taxon-name-part-type="genus" reg="Allacta">Allacta</tp:taxon-name-part><tp:taxon-name-part taxon-name-part-type="species" reg="xizangensis">xizangensis</tp:taxon-name-part></tp:taxon-name></italic> Wang et al., 2014: 449. China (Xizang)</p><p><italic><tp:taxon-name><tp:taxon-name-part taxon-name-part-type="genus" reg="Allacta">Allacta</tp:taxon-name-part><tp:taxon-name-part taxon-name-part-type="species" reg="alba">alba</tp:taxon-name-part></tp:taxon-name></italic> sp. n. China (Zhejiang)</p><p><italic><tp:taxon-name><tp:taxon-name-part taxon-name-part-type="genus" reg="Allacta">Allacta</tp:taxon-name-part><tp:taxon-name-part taxon-name-part-type="species" reg="bruna">bruna</tp:taxon-name-part></tp:taxon-name></italic> sp. n. China (Hainan)</p><p><italic><tp:taxon-name><tp:taxon-name-part taxon-name-part-type="genus" reg="Allacta">Allacta</tp:taxon-name-part><tp:taxon-name-part taxon-name-part-type="species" reg="hainanensis">hainanensis</tp:taxon-name-part></tp:taxon-name></italic> (Liu et al., 2017), comb. n. China (Hainan)</p><!--PageBreak --></sec><sec sec-type="Key to species of Allacta from China (males)" id="SECID0ESFAE"><title>Key to species of <italic><tp:taxon-name><tp:taxon-name-part taxon-name-part-type="genus" reg="Allacta">Allacta</tp:taxon-name-part></tp:taxon-name></italic> from China (males)</title><table-wrap content-type="key" position="anchor" orientation="portrait"><table id="TID0ELLAC" rules="all"><tbody><tr><td rowspan="1" colspan="1">1</td><td rowspan="1" colspan="1">Tegmina and wings reduced, not reaching the end of the abdomen</td><td rowspan="1" colspan="1">
                      <bold><italic><tp:taxon-name><tp:taxon-name-part taxon-name-part-type="genus" reg="Allacta">A.</tp:taxon-name-part><tp:taxon-name-part taxon-name-part-type="species" reg="hainanensis">hainanensis</tp:taxon-name-part></tp:taxon-name></italic> (Liu et al., 2017), comb. n.</bold>
                    </td></tr><tr><td rowspan="1" colspan="1">–</td><td rowspan="1" colspan="1">Tegmina and hind wings fully developed, both extending beyond end of abdomen</td><td rowspan="1" colspan="1">
                      <bold>2</bold>
                    </td></tr><tr><td rowspan="1" colspan="1">2</td><td rowspan="1" colspan="1">Pronotal disc with trapezoidal symmetrical white maculae</td><td rowspan="1" colspan="1">
                      <bold><italic><tp:taxon-name><tp:taxon-name-part taxon-name-part-type="genus" reg="Allacta">A.</tp:taxon-name-part><tp:taxon-name-part taxon-name-part-type="species" reg="alba">alba</tp:taxon-name-part></tp:taxon-name></italic> sp. n.</bold>
                    </td></tr><tr><td rowspan="1" colspan="1">–</td><td rowspan="1" colspan="1">Pronotal disc without white maculae</td><td rowspan="1" colspan="1">
                      <bold>3</bold>
                    </td></tr><tr><td rowspan="1" colspan="1">3</td><td rowspan="1" colspan="1">Interocular space with pale brown horizontal stripe</td><td rowspan="1" colspan="1">
                      <bold>4</bold>
                    </td></tr><tr><td rowspan="1" colspan="1">–</td><td rowspan="1" colspan="1">Interocular space without pale brown horizontal stripe</td><td rowspan="1" colspan="1">
                      <bold>5</bold>
                    </td></tr><tr><td rowspan="1" colspan="1">4</td><td rowspan="1" colspan="1">Disc of pronotum totally blackish brown, subgenital plate asymmetrical</td><td rowspan="1" colspan="1">
                      <bold><italic><tp:taxon-name>
                            <tp:taxon-name-part taxon-name-part-type="genus" reg="Allacta">A.</tp:taxon-name-part>
                            <tp:taxon-name-part taxon-name-part-type="species" reg="bimaculata">bimaculata</tp:taxon-name-part>
                          </tp:taxon-name></italic></bold>
                    </td></tr><tr><td rowspan="1" colspan="1">–</td><td rowspan="1" colspan="1">Disc of pronotum with irregular maculae, subgenital plate symmetrical</td><td rowspan="1" colspan="1">
                      <bold><italic><tp:taxon-name>
                            <tp:taxon-name-part taxon-name-part-type="genus" reg="Allacta">A.</tp:taxon-name-part>
                            <tp:taxon-name-part taxon-name-part-type="species" reg="transversa">transversa</tp:taxon-name-part>
                          </tp:taxon-name></italic></bold>
                    </td></tr><tr><td rowspan="1" colspan="1">5</td><td rowspan="1" colspan="1">Pronotum brown without maculae</td><td rowspan="1" colspan="1">
                      <bold><italic><tp:taxon-name><tp:taxon-name-part taxon-name-part-type="genus" reg="Allacta">A.</tp:taxon-name-part><tp:taxon-name-part taxon-name-part-type="species" reg="bruna">bruna</tp:taxon-name-part></tp:taxon-name></italic> sp. n.</bold>
                    </td></tr><tr><td rowspan="1" colspan="1">–</td><td rowspan="1" colspan="1">Pronotum with maculae</td><td rowspan="1" colspan="1">
                      <bold>6</bold>
                    </td></tr><tr><td rowspan="1" colspan="1">6</td><td rowspan="1" colspan="1">Head with 2 dark brown longitudinal stripes reaching from the vertex to the frons between the antennal sockets, and subgenital plate with dissimilar styli</td><td rowspan="1" colspan="1">
                      <bold><italic><tp:taxon-name>
                            <tp:taxon-name-part taxon-name-part-type="genus" reg="Allacta">A.</tp:taxon-name-part>
                            <tp:taxon-name-part taxon-name-part-type="species" reg="robusta">robusta</tp:taxon-name-part>
                          </tp:taxon-name></italic></bold>
                    </td></tr><tr><td rowspan="1" colspan="1">–</td><td rowspan="1" colspan="1">Head with 1 dark brown longitudinal stripe reaching from the vertex to the clypeus or not, and subgenital plate with similar styli</td><td rowspan="1" colspan="1">
                      <bold>7</bold>
                    </td></tr><tr><td rowspan="1" colspan="1">7</td><td rowspan="1" colspan="1">Subgenital plate symmetrical, hind margin of subgenital plate nearly straight in the middle</td><td rowspan="1" colspan="1">
                      <bold><italic><tp:taxon-name>
                            <tp:taxon-name-part taxon-name-part-type="genus" reg="Allacta">A.</tp:taxon-name-part>
                            <tp:taxon-name-part taxon-name-part-type="species" reg="ornata">ornata</tp:taxon-name-part>
                          </tp:taxon-name></italic></bold>
                    </td></tr><tr><td rowspan="1" colspan="1">–</td><td rowspan="1" colspan="1">Subgenital plate asymmetrical, hind margin of subgenital plate concave in the middle</td><td rowspan="1" colspan="1">
                      <bold><italic><tp:taxon-name>
                            <tp:taxon-name-part taxon-name-part-type="genus" reg="Allacta">A.</tp:taxon-name-part>
                            <tp:taxon-name-part taxon-name-part-type="species" reg="xizangensis">xizangensis</tp:taxon-name-part>
                          </tp:taxon-name></italic></bold>
                    </td></tr></tbody></table></table-wrap></sec></tp:treatment-sec><tp:treatment-sec><!--Section generated to contain objects referenced in tp:taxon-treatment.--><fig id="F1" position="float" orientation="portrait"><label>Figures 1–12.</label><caption><p><italic><tp:taxon-name><tp:taxon-name-part taxon-name-part-type="genus" reg="Allacta">Allacta</tp:taxon-name-part><tp:taxon-name-part taxon-name-part-type="species" reg="bruna">bruna</tp:taxon-name-part></tp:taxon-name></italic> sp. n., male. <bold>1</bold> paratype, dorsal view <bold>2</bold> paratype, ventral view <bold>3</bold> head, ventral view <bold>4</bold> pronotum, dorsal view <bold>5</bold> maxillary palpi segments 3–5, ventral view <bold>6</bold> front femur, ventral view <bold>7</bold> tegmen, dorsal view <bold>8</bold> hind wing, dorsal view <bold>9–12</bold> holotype <bold>9</bold> supra-anal plate and paraprocts, dorsal view <bold>10</bold> left phallomere, dorsal view <bold>11</bold> subgenital plate and median phallomere, dorsal view <bold>12</bold> hook-like phallomere, dorsal view. Scale bars: 1.0 cm (<bold>1, 2</bold>), 0.5 mm (<bold>3–8</bold>), 1.0 mm (<bold>9–12</bold>).</p></caption><graphic xmlns:xlink="http://www.w3.org/1999/xlink" xlink:href="zookeys-836-001-g001.jpg" position="float" orientation="portrait" xlink:type="simple" id="oo_291628.jpg"/></fig><fig id="F2" position="float" orientation="portrait"><label>Figures 13–24.</label><caption><p><italic><tp:taxon-name><tp:taxon-name-part taxon-name-part-type="genus" reg="Allacta">Allacta</tp:taxon-name-part><tp:taxon-name-part taxon-name-part-type="species" reg="alba">alba</tp:taxon-name-part></tp:taxon-name></italic> sp. n., male. <bold>13</bold> paratype, dorsal view <bold>14</bold> paratype, ventral view <bold>15</bold> head, ventral view <bold>16</bold> pronotum, dorsal view <bold>17</bold> maxillary palpi segments 3–5, ventral view <bold>18</bold> front femur, ventral view <bold>19</bold> tegmen, dorsal view <bold>20</bold> hind wing, dorsal view <bold>21–24</bold> holotype <bold>21</bold> supra-anal plate and paraprocts, dorsal view <bold>22</bold> left phallomere, dorsal view <bold>23</bold> subgenital plate and median phallomere, dorsal view <bold>24</bold> hook-like phallomere, dorsal view. Scale bars: 1.0 cm (<bold>13, 14</bold>), 0.5 mm (<bold>15–20</bold>), 1.0 mm (<bold>21–24</bold>).</p></caption><graphic xmlns:xlink="http://www.w3.org/1999/xlink" xlink:href="zookeys-836-001-g002.jpg" position="float" orientation="portrait" xlink:type="simple" id="oo_291629.jpg"/></fig><fig id="F3" position="float" orientation="portrait"><label>Figures 25–36.</label><caption><p><italic><tp:taxon-name><tp:taxon-name-part taxon-name-part-type="genus" reg="Allacta">Allacta</tp:taxon-name-part><tp:taxon-name-part taxon-name-part-type="species" reg="hainanensis">hainanensis</tp:taxon-name-part></tp:taxon-name></italic> (Liu et al., 2017), comb. n., male. <bold>25</bold> dorsal view <bold>26</bold> ventral view <bold>27</bold> head, ventral view <bold>28</bold> pronotum, dorsal view <bold>29</bold> front femur, ventral view <bold>30</bold> tegmen, dorsal view <bold>31</bold> hind wing, dorsal view <bold>32</bold> supra-anal plate and paraprocts, dorsal view <bold>33</bold> left phallomere, dorsal view <bold>34</bold> subgenital plate, dorsal view <bold>35</bold> median phallomere, dorsal view <bold>36</bold> hook-like phallomere, dorsal view. Scale bars: 1.0 cm (<bold>25, 26</bold>), 0.5 mm (<bold>27–31</bold>), 1.0 mm (<bold>32–36</bold>).</p></caption><graphic xmlns:xlink="http://www.w3.org/1999/xlink" xlink:href="zookeys-836-001-g003.jpg" position="float" orientation="portrait" xlink:type="simple" id="oo_291630.jpg"/></fig></tp:treatment-sec><ref-list><ref id="B14"><mixed-citation xmlns:xlink="http://www.w3.org/1999/xlink" xlink:type="simple"><person-group><name name-style="western"><surname>Roth</surname><given-names>LM</given-names></name></person-group> (<year>1991</year>) <article-title>New combinations, synonymies, redescriptions, and new species of cockroaches, mostly Indo-Australian <tp:taxon-name><tp:taxon-name-part taxon-name-part-type="family">Blattellidae</tp:taxon-name-part></tp:taxon-name>.</article-title><source>Invertebrate Taxonomy</source><volume>5</volume>: <fpage>953</fpage>–<lpage>1021</lpage>.<ext-link xlink:type="simple" ext-link-type="doi" xlink:href="10.1071/IT9910953">https://doi.org/10.1071/IT9910953</ext-link></mixed-citation></ref><ref id="B15"><mixed-citation xmlns:xlink="http://www.w3.org/1999/xlink" xlink:type="simple"><person-group><name name-style="western"><surname>Roth</surname><given-names>LM</given-names></name></person-group> (<year>1993</year>) <article-title>The cockroach genus <italic><tp:taxon-name><tp:taxon-name-part taxon-name-part-type="genus">Allacta</tp:taxon-name-part></tp:taxon-name></italic> Saussure &amp; Zehntner (<tp:taxon-name><tp:taxon-name-part taxon-name-part-type="suborder">Blattaria</tp:taxon-name-part></tp:taxon-name>, <tp:taxon-name><tp:taxon-name-part taxon-name-part-type="family">Blattellidae</tp:taxon-name-part></tp:taxon-name>: <tp:taxon-name><tp:taxon-name-part taxon-name-part-type="subfamily">Pseudophyllodromiinae</tp:taxon-name-part></tp:taxon-name>).</article-title><source>Entomologica Scandinavica</source><volume>23</volume>: <fpage>361</fpage>–<lpage>389</lpage>. <ext-link xlink:type="simple" ext-link-type="doi" xlink:href="10.1163/187631292X00173">https://doi.org/10.1163/187631292X00173</ext-link></mixed-citation></ref><ref id="B16"><mixed-citation xmlns:xlink="http://www.w3.org/1999/xlink" xlink:type="simple"><person-group><name name-style="western"><surname>Roth</surname><given-names>LM</given-names></name></person-group> (<year>1995</year>) <article-title>New species of <italic><tp:taxon-name><tp:taxon-name-part taxon-name-part-type="genus">Allacta</tp:taxon-name-part></tp:taxon-name></italic> from Papua New Guinea, Irian Jaya, and Sarawak (<tp:taxon-name><tp:taxon-name-part taxon-name-part-type="suborder">Blattaria</tp:taxon-name-part></tp:taxon-name>, <tp:taxon-name><tp:taxon-name-part taxon-name-part-type="family">Blattellidae</tp:taxon-name-part></tp:taxon-name>: <tp:taxon-name><tp:taxon-name-part taxon-name-part-type="subfamily">Pseudophyllodromiinae</tp:taxon-name-part></tp:taxon-name>).</article-title><source>Papua New Guinea Journal of Agriculture, Forestry and Fisheries</source><volume>38</volume>: <fpage>51</fpage>–<lpage>71</lpage>.</mixed-citation></ref><ref id="B17"><mixed-citation xmlns:xlink="http://www.w3.org/1999/xlink" xlink:type="simple"><person-group><name name-style="western"><surname>Roth</surname><given-names>LM</given-names></name></person-group> (<year>1996</year>) <article-title>The cockroach genera <tp:taxon-name><tp:taxon-name-part taxon-name-part-type="genus">Sundablatta</tp:taxon-name-part></tp:taxon-name> Herbard, <tp:taxon-name><tp:taxon-name-part taxon-name-part-type="genus">Pseudophyllodromia</tp:taxon-name-part></tp:taxon-name> Brunner, and <tp:taxon-name><tp:taxon-name-part taxon-name-part-type="genus">Allacta</tp:taxon-name-part></tp:taxon-name> Saussure &amp; Zehntner (<tp:taxon-name><tp:taxon-name-part taxon-name-part-type="suborder">Blattaria</tp:taxon-name-part></tp:taxon-name>: <tp:taxon-name><tp:taxon-name-part taxon-name-part-type="family">Blattellidae</tp:taxon-name-part></tp:taxon-name>, <tp:taxon-name><tp:taxon-name-part taxon-name-part-type="subfamily">Pseudophyllodromiinae</tp:taxon-name-part></tp:taxon-name>).</article-title><source>Tijdschrift voor Entomologie</source><volume>139</volume>: <fpage>215</fpage>–<lpage>242</lpage>. <ext-link xlink:type="simple" ext-link-type="uri" xlink:href="http://core.ac.uk/display/20197381">http://core.ac.uk/display/20197381</ext-link></mixed-citation></ref><ref id="B19"><mixed-citation xmlns:xlink="http://www.w3.org/1999/xlink" xlink:type="simple"><person-group><name name-style="western"><surname>Wang</surname><given-names>ZQ</given-names></name><name name-style="western"><surname>Gui</surname><given-names>SH</given-names></name><name name-style="western"><surname>Che</surname><given-names>YL</given-names></name><name name-style="western"><surname>Wang</surname><given-names>JJ</given-names></name></person-group> (<year>2014</year>) <article-title>The species of <italic><tp:taxon-name><tp:taxon-name-part taxon-name-part-type="genus">Allacta</tp:taxon-name-part></tp:taxon-name></italic> (<tp:taxon-name><tp:taxon-name-part taxon-name-part-type="order">Blattodea</tp:taxon-name-part></tp:taxon-name>: <tp:taxon-name><tp:taxon-name-part taxon-name-part-type="family">Ectobiidae</tp:taxon-name-part></tp:taxon-name>: <tp:taxon-name><tp:taxon-name-part taxon-name-part-type="subfamily">Pseudophyllodromiinae</tp:taxon-name-part></tp:taxon-name>) Occurring in China, with a description of a new species.</article-title><source>Florida Entomologist</source><volume>97</volume>(<issue>2</issue>): <fpage>439</fpage>–<lpage>453</lpage>. <ext-link xlink:type="simple" ext-link-type="doi" xlink:href="10.1653/024.097.0214">https://doi.org/10.1653/024.097.0214</ext-link></mixed-citation></ref><ref id="B11"><mixed-citation xmlns:xlink="http://www.w3.org/1999/xlink" xlink:type="simple"><person-group><name name-style="western"><surname>Princis</surname><given-names>K</given-names></name></person-group> (<year>1965</year>) <article-title>Kleine Beitrage zur Kenntnis der Blattarien und ihrer Verbreitung.</article-title><source>Orthopterorum Catalogus VIII</source><volume>41</volume>: <fpage>135</fpage>–<lpage>156</lpage>. <ext-link xlink:type="simple" ext-link-type="uri" xlink:href="http://hdl.handle.net/10261/161656">http://hdl.handle.net/10261/161656</ext-link></mixed-citation></ref><ref id="B20"><mixed-citation xmlns:xlink="http://www.w3.org/1999/xlink" xlink:type="simple"><person-group><name name-style="western"><surname>Wang</surname><given-names>ZQ</given-names></name><name name-style="western"><surname>Shi</surname><given-names>Y</given-names></name><name name-style="western"><surname>Qiu</surname><given-names>ZW</given-names></name><name name-style="western"><surname>Che</surname><given-names>YL</given-names></name><name name-style="western"><surname>Lo</surname><given-names>N</given-names></name></person-group> (<year>2017</year>) <article-title>Reconstructing the phylogeny of <tp:taxon-name><tp:taxon-name-part taxon-name-part-type="order">Blattodea</tp:taxon-name-part></tp:taxon-name>: robust support for interfamilial relationships and major clades.</article-title><source>Science Reports</source><volume>7</volume>(<issue>1</issue>): <fpage>3903</fpage>. <ext-link xlink:type="simple" ext-link-type="doi" xlink:href="10.1038/s41598-017-04243-1">https://doi.org/10.1038/s41598-017-04243-1</ext-link></mixed-citation></ref></ref-list></tp:taxon-treatment>
