# Supplementary material for: Two new species and a new combination of Allacta (Blattodea, Ectobiidae, Pseudophyllodromiinae) from China, with notes on their behavior in nature
Source: Zookeys. 2019 Apr 8;836:1–14. doi: 10.3897/zookeys.836.31673 (PMC6477844; doi:10.3897/zookeys.836.31673)
Supplement: XML Treatment for Allacta bruna [file zookeys.836.31673-treatment2.xml]

<!DOCTYPE tp:taxon-treatment
  PUBLIC "-//TaxonX//DTD Taxonomic Treatment Publishing DTD v0 20100105//EN" "tax-treatment-NSO.dtd">
<tp:taxon-treatment xmlns:tp="http://www.plazi.org/taxpub"><tp:treatment-meta><kwd-group><label>Taxon classification</label><kwd><named-content xmlns:xlink="http://www.w3.org/1999/xlink" content-type="kingdom">Animalia</named-content></kwd><kwd><named-content xmlns:xlink="http://www.w3.org/1999/xlink" content-type="order">Blattodea</named-content></kwd><kwd><named-content xmlns:xlink="http://www.w3.org/1999/xlink" content-type="family">Ectobiidae</named-content></kwd></kwd-group><mixed-citation publication-type="journal"><person-group><name><surname>He</surname><given-names>Jia-Jun</given-names></name><name><surname>Zheng</surname><given-names>Yu-Hong</given-names></name><name><surname>Qiu</surname><given-names>Lu</given-names></name><name><surname>Che</surname><given-names>Yan-Li</given-names></name><name><surname>Wang</surname><given-names>Zong-Qing</given-names></name></person-group><article-title>Two new species and a new combination of <italic><tp:taxon-name><tp:taxon-name-part taxon-name-part-type="genus" reg="Allacta">Allacta</tp:taxon-name-part></tp:taxon-name></italic> (<tp:taxon-name><tp:taxon-name-part taxon-name-part-type="order">Blattodea</tp:taxon-name-part></tp:taxon-name>, <tp:taxon-name><tp:taxon-name-part taxon-name-part-type="family">Ectobiidae</tp:taxon-name-part></tp:taxon-name>, <tp:taxon-name><tp:taxon-name-part taxon-name-part-type="subfamily">Pseudophyllodromiinae</tp:taxon-name-part></tp:taxon-name>) from China, with notes on their behavior in nature</article-title><source>Zookeys</source><day>08</day><month>4</month><year>2019</year><volume>836</volume><fpage>1</fpage><lpage>14</lpage><pub-id pub-id-type="doi">10.3897/zookeys.836.31673</pub-id></mixed-citation></tp:treatment-meta><tp:nomenclature><tp:taxon-name>
            <tp:taxon-name-part taxon-name-part-type="genus" reg="Allacta">Allacta</tp:taxon-name-part>
            <tp:taxon-name-part taxon-name-part-type="species" reg="bruna">bruna</tp:taxon-name-part>
            <object-id xmlns:xlink="http://www.w3.org/1999/xlink" content-type="zoobank" xlink:type="simple">http://zoobank.org/04466EA4-A061-436E-8872-6E50F80A2560</object-id>
          </tp:taxon-name><tp:taxon-status xmlns:xlink="http://www.w3.org/1999/xlink" xlink:type="simple">sp. n.</tp:taxon-status><xref ref-type="fig" rid="F1">Figs 1–12</xref><xref ref-type="fig" rid="F5">, 46</xref></tp:nomenclature><tp:treatment-sec sec-type="type material" id="SECID0ENQAE"><title>Type material.</title><p><bold><italic>Holotype</italic></bold> : male, CHINA, Hainan Province, Jianfengling, Mingfenggu, 960 m, 26-V-2014, Shun-Hua Gui, Xin-Ran Li et Jian-Yue Qiu leg. <bold><italic>Paratypes</italic></bold>: CHINA, Hainan Province: 1 male, same data as holotype; 1 male, Limushan, 678–694 m, 17-IV-2015, Xin-Ran Li et Zhi-Wei Qiu leg.; 2 females, Jianfengling, Mingfenggu, 26-IV-2015, Lu Qiu et Qi-Kun Bai leg.; 1 female, Diaoluoshan, 17-IV-2015, Lu Qiu et Qi-Kun Bai leg. (all in SWU).</p></tp:treatment-sec><tp:treatment-sec sec-type="diagnosis" id="SECID0E2QAE"><title>Diagnosis.</title><p>This species can be easily distinguished from its congeners by the brownish body that lacks any markings.</p></tp:treatment-sec><tp:treatment-sec sec-type="description" id="SECID0EARAE"><title>Measurements (mm).</title><p>Male, pronotum: length × width 4.5 × 6.8, tegmina length: 15.5, overall length: 18.9–19.2; female, pronotum: length × width 4.7 × 6.7–6.8, tegmina length: 14.1–14.3, overall length: 18.1–18.3.</p></tp:treatment-sec><tp:treatment-sec sec-type="description" id="SECID0EFRAE"><title>Description.</title><p><bold><italic>Male.</italic></bold> Body brown to dark brown (Figs <xref ref-type="fig" rid="F1">1</xref>, <xref ref-type="fig" rid="F1">2</xref>). Head brown. Ocelli spots white. Antennae yellowish brown. Frons brown and clypeus pale brown. Maxillary palpi pale yellowish brown (Fig. <xref ref-type="fig" rid="F1">2</xref>). Pronotal disc dark brown, and two lateral borders yellowish brown (Figs <xref ref-type="fig" rid="F1">1</xref>, <xref ref-type="fig" rid="F1">4</xref>). Tegmina, wings, and legs brown (Figs <xref ref-type="fig" rid="F1">1</xref>, <xref ref-type="fig" rid="F1">2</xref>). Abdomen pale yellowish brown. Cerci black brown (Fig. <xref ref-type="fig" rid="F1">2</xref>).</p><fig id="F1" position="float" orientation="portrait"><label>Figures 1–12.</label><caption><p><italic><tp:taxon-name><tp:taxon-name-part taxon-name-part-type="genus" reg="Allacta">Allacta</tp:taxon-name-part><tp:taxon-name-part taxon-name-part-type="species" reg="bruna">bruna</tp:taxon-name-part></tp:taxon-name></italic> sp. n., male. <bold>1</bold> paratype, dorsal view <bold>2</bold> paratype, ventral view <bold>3</bold> head, ventral view <bold>4</bold> pronotum, dorsal view <bold>5</bold> maxillary palpi segments 3–5, ventral view <bold>6</bold> front femur, ventral view <bold>7</bold> tegmen, dorsal view <bold>8</bold> hind wing, dorsal view <bold>9–12</bold> holotype <bold>9</bold> supra-anal plate and paraprocts, dorsal view <bold>10</bold> left phallomere, dorsal view <bold>11</bold> subgenital plate and median phallomere, dorsal view <bold>12</bold> hook-like phallomere, dorsal view. Scale bars: 1.0 cm (<bold>1, 2</bold>), 0.5 mm (<bold>3–8</bold>), 1.0 mm (<bold>9–12</bold>).</p></caption><graphic xmlns:xlink="http://www.w3.org/1999/xlink" xlink:href="zookeys-836-001-g001.jpg" position="float" orientation="portrait" xlink:type="simple" id="oo_291628.jpg"/></fig><p>Vertex with interocular space about half the distance between antennal sockets (Fig. <xref ref-type="fig" rid="F1">3</xref>). The third, fourth and fifth maxillary palpi of approximately same length (Fig. <xref ref-type="fig" rid="F1">5</xref>). Pronotum nearly trapezoidal, broader than long, maximum width behind the middle, the front and hind margins nearly straight, and the postero-lateral angle blunt and round (Fig. <xref ref-type="fig" rid="F1">4</xref>). Tegmina and wings fully developed, both extending beyond the end of abdomen. Tegmina with M and <abbrev xmlns:xlink="http://www.w3.org/1999/xlink" xlink:title="cubitus anterior" id="ABBRID0EWUAE" xlink:type="simple">CuA</abbrev> longitudinal (Fig. <xref ref-type="fig" rid="F1">7</xref>). Hind wings with M straight and simple; <abbrev xmlns:xlink="http://www.w3.org/1999/xlink" xlink:title="cubitus anterior" id="ABBRID0E5UAE" xlink:type="simple">CuA</abbrev> slightly curved with 4 branches (Fig. <xref ref-type="fig" rid="F1">8</xref>). Anteroventral margin of front femur type B<sub>2</sub> (Fig. <xref ref-type="fig" rid="F1">6</xref>). Pulvilli only present on the fourth tarsomere. Tarsal claws symmetrical and unspecialized, arolium present. The first tarsus of the front legs about equal in length to the sum of the other four, but obviously longer in the middle and hind legs.</p><p><bold><italic>Female</italic></bold> similar to the male. The coloration of living individuals dark brown, dried specimens much lighter, especially in the legs. Margins of pronotum and tegmina subtransparent in the specimens.</p><p><bold><italic>Male abdomen and genitalia.</italic></bold> Abdominal terga unspecialized. Supra-anal plate nearly triangular, and the hind margin obviously concave. Paraprocts simple (Fig. <xref ref-type="fig" rid="F1">9</xref>). Subgenital plate nearly symmetrical, the middle part of the hind margin has a V-shaped concavity; styli similar, short cylindrical, with small spines, and interstylar margin with two lobes (Fig. <xref ref-type="fig" rid="F1">11</xref>). Left phallomere complex, inverted Y-shaped (Fig. <xref ref-type="fig" rid="F1">10</xref>). Median phallomere stem club-like, apex shoe-shaped, base with a small spine, the accessory structure curved, apex brush-shaped (Fig. <xref ref-type="fig" rid="F1">11</xref>). Hook on the right side (Fig. <xref ref-type="fig" rid="F1">12</xref>).</p></tp:treatment-sec><tp:treatment-sec sec-type="remarks" id="SECID0EOWAE"><title>Remarks.</title><p>It can be distinguished from the other species in the group by the tegmina that without any light-colored bar in the anal field.</p></tp:treatment-sec><tp:treatment-sec sec-type="etymology" id="SECID0ETWAE"><title>Etymology.</title><p>From the Latin word <italic>brunus</italic> referring to the body color being brown without any special markings.</p></tp:treatment-sec><tp:treatment-sec sec-type="distribution" id="SECID0E2WAE"><title>Distribution.</title><p>China (Hainan).</p></tp:treatment-sec><tp:treatment-sec><!--Section generated to contain objects referenced in tp:taxon-treatment.--><fig id="F5" position="float" orientation="portrait"><label>Figures 43–46.</label><caption><p>Habitats of <italic><tp:taxon-name><tp:taxon-name-part taxon-name-part-type="genus" reg="Allacta">Allacta</tp:taxon-name-part></tp:taxon-name></italic> species from China. <bold>43</bold><italic><tp:taxon-name><tp:taxon-name-part taxon-name-part-type="genus" reg="Allacta">Allacta</tp:taxon-name-part><tp:taxon-name-part taxon-name-part-type="species" reg="ornata">ornata</tp:taxon-name-part></tp:taxon-name></italic> found on tree trunk (Xishuangbanna, Yunnan) <bold>44</bold> most <italic><tp:taxon-name><tp:taxon-name-part taxon-name-part-type="genus" reg="Allacta">Allacta</tp:taxon-name-part><tp:taxon-name-part taxon-name-part-type="species" reg="xizangensis">xizangensis</tp:taxon-name-part></tp:taxon-name></italic> were found on tree trunks during an expedition in VIII.2015, but this one is the only one found on the ground (Zayü County, Xizang) <bold>45</bold> a living <italic><tp:taxon-name><tp:taxon-name-part taxon-name-part-type="genus" reg="Allacta">Allacta</tp:taxon-name-part><tp:taxon-name-part taxon-name-part-type="species" reg="hainanensis">hainanensis</tp:taxon-name-part></tp:taxon-name></italic> (Liu et al., 2017) comb. n. was found on the leaf (Jianfengling, Hainan) <bold>46</bold> a female <italic><tp:taxon-name><tp:taxon-name-part taxon-name-part-type="genus" reg="Allacta">Allacta</tp:taxon-name-part><tp:taxon-name-part taxon-name-part-type="species" reg="bruna">bruna</tp:taxon-name-part></tp:taxon-name></italic> sp. n. (with ootheca) found on a tree trunk (Jianfengling, Hainan). All photographs by Lu Qiu.</p></caption><graphic xmlns:xlink="http://www.w3.org/1999/xlink" xlink:href="zookeys-836-001-g005.jpg" position="float" orientation="portrait" xlink:type="simple" id="oo_291632.jpg"/></fig></tp:treatment-sec></tp:taxon-treatment>
