# Supplementary material for: Two new species and a new combination of Allacta (Blattodea, Ectobiidae, Pseudophyllodromiinae) from China, with notes on their behavior in nature
Source: Zookeys. 2019 Apr 8;836:1–14. doi: 10.3897/zookeys.836.31673 (PMC6477844; doi:10.3897/zookeys.836.31673)
Supplement: XML Treatment for Allacta alba [file zookeys.836.31673-treatment3.xml]

<!DOCTYPE tp:taxon-treatment
  PUBLIC "-//TaxonX//DTD Taxonomic Treatment Publishing DTD v0 20100105//EN" "tax-treatment-NSO.dtd">
<tp:taxon-treatment xmlns:tp="http://www.plazi.org/taxpub"><tp:treatment-meta><kwd-group><label>Taxon classification</label><kwd><named-content xmlns:xlink="http://www.w3.org/1999/xlink" content-type="kingdom">Animalia</named-content></kwd><kwd><named-content xmlns:xlink="http://www.w3.org/1999/xlink" content-type="order">Blattodea</named-content></kwd><kwd><named-content xmlns:xlink="http://www.w3.org/1999/xlink" content-type="family">Ectobiidae</named-content></kwd></kwd-group><mixed-citation publication-type="journal"><person-group><name><surname>He</surname><given-names>Jia-Jun</given-names></name><name><surname>Zheng</surname><given-names>Yu-Hong</given-names></name><name><surname>Qiu</surname><given-names>Lu</given-names></name><name><surname>Che</surname><given-names>Yan-Li</given-names></name><name><surname>Wang</surname><given-names>Zong-Qing</given-names></name></person-group><article-title>Two new species and a new combination of <italic><tp:taxon-name><tp:taxon-name-part taxon-name-part-type="genus" reg="Allacta">Allacta</tp:taxon-name-part></tp:taxon-name></italic> (<tp:taxon-name><tp:taxon-name-part taxon-name-part-type="order">Blattodea</tp:taxon-name-part></tp:taxon-name>, <tp:taxon-name><tp:taxon-name-part taxon-name-part-type="family">Ectobiidae</tp:taxon-name-part></tp:taxon-name>, <tp:taxon-name><tp:taxon-name-part taxon-name-part-type="subfamily">Pseudophyllodromiinae</tp:taxon-name-part></tp:taxon-name>) from China, with notes on their behavior in nature</article-title><source>Zookeys</source><day>08</day><month>4</month><year>2019</year><volume>836</volume><fpage>1</fpage><lpage>14</lpage><pub-id pub-id-type="doi">10.3897/zookeys.836.31673</pub-id></mixed-citation></tp:treatment-meta><tp:nomenclature><tp:taxon-name>
            <tp:taxon-name-part taxon-name-part-type="genus" reg="Allacta">Allacta</tp:taxon-name-part>
            <tp:taxon-name-part taxon-name-part-type="species" reg="alba">alba</tp:taxon-name-part>
            <object-id xmlns:xlink="http://www.w3.org/1999/xlink" content-type="zoobank" xlink:type="simple">http://zoobank.org/290F2E8F-1E9D-42F0-9668-B18F9DA9A327</object-id>
          </tp:taxon-name><tp:taxon-status xmlns:xlink="http://www.w3.org/1999/xlink" xlink:type="simple">sp. n.</tp:taxon-status><xref ref-type="fig" rid="F2">Figs 13–24</xref><!--PageBreak --><!--PageBreak --></tp:nomenclature><tp:treatment-sec sec-type="type material" id="SECID0EOYAE"><title>Type material.</title><p><bold><italic>Holotype</italic></bold> : male, CHINA, Zhejiang Province, Longtangshan, Qingliangfeng, 960 m, 6-VIII-2011, Jin-Jin Wang leg. <bold><italic>Paratype</italic></bold>: 1 male, same data as holotype (all in SWU).</p></tp:treatment-sec><tp:treatment-sec sec-type="diagnosis" id="SECID0E3YAE"><title>Diagnosis.</title><p>This species resembles <italic><tp:taxon-name><tp:taxon-name-part taxon-name-part-type="genus" reg="Allacta">A.</tp:taxon-name-part><tp:taxon-name-part taxon-name-part-type="species" reg="xizangensis">xizangensis</tp:taxon-name-part></tp:taxon-name></italic> by the brownish tegmina, which are without distinct strips and spots (Figs <xref ref-type="fig" rid="F2">13</xref>, <xref ref-type="fig" rid="F2">14</xref>, <xref ref-type="fig" rid="F5">44</xref>), and the two small lobes between the styli, but it can be differentiated from the latter by the following characters: 1) pronotum without dark brown strip-like markings, while with dark brown strip-like markings in <italic><tp:taxon-name><tp:taxon-name-part taxon-name-part-type="genus" reg="Allacta">A.</tp:taxon-name-part><tp:taxon-name-part taxon-name-part-type="species" reg="xizangensis">xizangensis</tp:taxon-name-part></tp:taxon-name></italic>; 2) two styli unequal in size, while styli similar in <italic><tp:taxon-name><tp:taxon-name-part taxon-name-part-type="genus" reg="Allacta">A.</tp:taxon-name-part><tp:taxon-name-part taxon-name-part-type="species" reg="xizangensis">xizangensis</tp:taxon-name-part></tp:taxon-name></italic>; 3) median phallomere with basal part tapering, while in the latter, blunt <!--PageBreak --><!--PageBreak -->and round; and 4) R3 (accessary median phallomere) large, while R3 (accessary median phallomere) somewhat reduced in <italic><tp:taxon-name><tp:taxon-name-part taxon-name-part-type="genus" reg="Allacta">A.</tp:taxon-name-part><tp:taxon-name-part taxon-name-part-type="species" reg="xizangensis">xizangensis</tp:taxon-name-part></tp:taxon-name></italic>.</p><fig id="F2" position="float" orientation="portrait"><label>Figures 13–24.</label><caption><p><italic><tp:taxon-name><tp:taxon-name-part taxon-name-part-type="genus" reg="Allacta">Allacta</tp:taxon-name-part><tp:taxon-name-part taxon-name-part-type="species" reg="alba">alba</tp:taxon-name-part></tp:taxon-name></italic> sp. n., male. <bold>13</bold> paratype, dorsal view <bold>14</bold> paratype, ventral view <bold>15</bold> head, ventral view <bold>16</bold> pronotum, dorsal view <bold>17</bold> maxillary palpi segments 3–5, ventral view <bold>18</bold> front femur, ventral view <bold>19</bold> tegmen, dorsal view <bold>20</bold> hind wing, dorsal view <bold>21–24</bold> holotype <bold>21</bold> supra-anal plate and paraprocts, dorsal view <bold>22</bold> left phallomere, dorsal view <bold>23</bold> subgenital plate and median phallomere, dorsal view <bold>24</bold> hook-like phallomere, dorsal view. Scale bars: 1.0 cm (<bold>13, 14</bold>), 0.5 mm (<bold>15–20</bold>), 1.0 mm (<bold>21–24</bold>).</p></caption><graphic xmlns:xlink="http://www.w3.org/1999/xlink" xlink:href="zookeys-836-001-g002.jpg" position="float" orientation="portrait" xlink:type="simple" id="oo_291629.jpg"/></fig></tp:treatment-sec><tp:treatment-sec sec-type="description" id="SECID0EV3AE"><title>Measurements (mm).</title><p>Male, pronotum: length × width 3.5–4.5, tegmina length: 14.1–14.8, overall length: 15.5–16.1.</p></tp:treatment-sec><tp:treatment-sec sec-type="description" id="SECID0E13AE"><title>Description.</title><p><bold><italic>Male.</italic></bold> Body yellowish brown with reddish (Figs <xref ref-type="fig" rid="F2">13</xref>, <xref ref-type="fig" rid="F2">14</xref>). Vertex brown. Face pale brown. Two spots on inter-antennae space reddish brown (Figs <xref ref-type="fig" rid="F2">14</xref>, <xref ref-type="fig" rid="F2">15</xref>). Antennae and maxillary palpi pale brown. Pronotal disc and hind margin reddish brown, lateral borders hyaline. Tegmina and wings pale yellow (Fig. <xref ref-type="fig" rid="F2">13</xref>). Legs translucent. Abdomen brown. Cerci yellowish brown (Fig. <xref ref-type="fig" rid="F2">14</xref>).</p><p>The distance between compound eyes narrower than that of antennae, ocelli border not obvious (Fig. <xref ref-type="fig" rid="F2">15</xref>). Curved macula under the antennal sockets. Third, fourth and the fifth maxillary palpi approximately same length (Fig. <xref ref-type="fig" rid="F2">17</xref>). Pronotum nearly triangular, width greater than length, the front and hind margins nearly straight, the postero-lateral angle blunt and round, and disc with trapezoidal symmetrical white maculae (Fig. <xref ref-type="fig" rid="F2">16</xref>). Tegmina and hind wings fully developed, both extending beyond the end of abdomen (Fig. <xref ref-type="fig" rid="F2">13</xref>). Tegmina with M and <abbrev xmlns:xlink="http://www.w3.org/1999/xlink" xlink:title="cubitus anterior" id="ABBRID0EP5AE" xlink:type="simple">CuA</abbrev> longitudinal, <abbrev xmlns:xlink="http://www.w3.org/1999/xlink" xlink:title="cubitus anterior" id="ABBRID0ET5AE" xlink:type="simple">CuA</abbrev> with four branches (Fig. <xref ref-type="fig" rid="F2">19</xref>). Hind wings with M straight and simple; <abbrev xmlns:xlink="http://www.w3.org/1999/xlink" xlink:title="cubitus anterior" id="ABBRID0E25AE" xlink:type="simple">CuA</abbrev> with five complete branches (Fig. <xref ref-type="fig" rid="F2">20</xref>). Anteroventral margin of front femur type B<sub>3</sub> (Fig. <xref ref-type="fig" rid="F2">18</xref>). Pulvilli present only on the fourth tarsomere; tarsal claws symmetrical and unspecialized, arolia present.</p><p><bold><italic>Male abdomen and genitalia.</italic></bold> Abdominal terga unspecialized. Supra-anal plate nearly triangular, hind margin slightly curled up. Paraproct plates simple (Fig. <xref ref-type="fig" rid="F2">21</xref>). Subgenital plate slightly asymmetrical, styli short and cylindrical, the right one slightly larger than the left, inter-styli margin concave (Fig. <xref ref-type="fig" rid="F2">23</xref>). Left phallomere complex, inverted Y-shaped (Fig. <xref ref-type="fig" rid="F2">22</xref>). Median phallomere stem club-shaped, basal part tapering, accessory median sclerite curved, base and apex all with short setae (Fig. <xref ref-type="fig" rid="F2">23</xref>). Hook on the right side, with pre-apical incision (Fig. <xref ref-type="fig" rid="F2">24</xref>).</p></tp:treatment-sec><tp:treatment-sec sec-type="remarks" id="SECID0EFAAG"><title>Remarks.</title><p>It can be distinguished from other species in this group by the light-colored pronotum.</p></tp:treatment-sec><tp:treatment-sec sec-type="etymology" id="SECID0EKAAG"><title>Etymology.</title><p>The meaning of the Latin word <italic><tp:taxon-name><tp:taxon-name-part taxon-name-part-type="genus" reg="Allacta"/><tp:taxon-name-part taxon-name-part-type="species" reg="alba">alba</tp:taxon-name-part></tp:taxon-name></italic> is white, referring to the white maculae on the pronotum.</p></tp:treatment-sec><tp:treatment-sec sec-type="distribution" id="SECID0E1AAG"><title>Distribution.</title><p>China (Zhejiang).</p></tp:treatment-sec><tp:treatment-sec><!--Section generated to contain objects referenced in tp:taxon-treatment.--><fig id="F5" position="float" orientation="portrait"><label>Figures 43–46.</label><caption><p>Habitats of <italic><tp:taxon-name><tp:taxon-name-part taxon-name-part-type="genus" reg="Allacta">Allacta</tp:taxon-name-part></tp:taxon-name></italic> species from China. <bold>43</bold><italic><tp:taxon-name><tp:taxon-name-part taxon-name-part-type="genus" reg="Allacta">Allacta</tp:taxon-name-part><tp:taxon-name-part taxon-name-part-type="species" reg="ornata">ornata</tp:taxon-name-part></tp:taxon-name></italic> found on tree trunk (Xishuangbanna, Yunnan) <bold>44</bold> most <italic><tp:taxon-name><tp:taxon-name-part taxon-name-part-type="genus" reg="Allacta">Allacta</tp:taxon-name-part><tp:taxon-name-part taxon-name-part-type="species" reg="xizangensis">xizangensis</tp:taxon-name-part></tp:taxon-name></italic> were found on tree trunks during an expedition in VIII.2015, but this one is the only one found on the ground (Zayü County, Xizang) <bold>45</bold> a living <italic><tp:taxon-name><tp:taxon-name-part taxon-name-part-type="genus" reg="Allacta">Allacta</tp:taxon-name-part><tp:taxon-name-part taxon-name-part-type="species" reg="hainanensis">hainanensis</tp:taxon-name-part></tp:taxon-name></italic> (Liu et al., 2017) comb. n. was found on the leaf (Jianfengling, Hainan) <bold>46</bold> a female <italic><tp:taxon-name><tp:taxon-name-part taxon-name-part-type="genus" reg="Allacta">Allacta</tp:taxon-name-part><tp:taxon-name-part taxon-name-part-type="species" reg="bruna">bruna</tp:taxon-name-part></tp:taxon-name></italic> sp. n. (with ootheca) found on a tree trunk (Jianfengling, Hainan). All photographs by Lu Qiu.</p></caption><graphic xmlns:xlink="http://www.w3.org/1999/xlink" xlink:href="zookeys-836-001-g005.jpg" position="float" orientation="portrait" xlink:type="simple" id="oo_291632.jpg"/></fig></tp:treatment-sec></tp:taxon-treatment>
