# Supplementary material for: Two new species and a new combination of Allacta (Blattodea, Ectobiidae, Pseudophyllodromiinae) from China, with notes on their behavior in nature
Source: Zookeys. 2019 Apr 8;836:1–14. doi: 10.3897/zookeys.836.31673 (PMC6477844; doi:10.3897/zookeys.836.31673)
Supplement: XML Treatment for Allacta hainanensis [file zookeys.836.31673-treatment4.xml]

<!DOCTYPE tp:taxon-treatment
  PUBLIC "-//TaxonX//DTD Taxonomic Treatment Publishing DTD v0 20100105//EN" "tax-treatment-NSO.dtd">
<tp:taxon-treatment xmlns:tp="http://www.plazi.org/taxpub"><tp:treatment-meta><kwd-group><label>Taxon classification</label><kwd><named-content xmlns:xlink="http://www.w3.org/1999/xlink" content-type="kingdom">Animalia</named-content></kwd><kwd><named-content xmlns:xlink="http://www.w3.org/1999/xlink" content-type="order">Blattodea</named-content></kwd><kwd><named-content xmlns:xlink="http://www.w3.org/1999/xlink" content-type="family">Ectobiidae</named-content></kwd></kwd-group><mixed-citation publication-type="journal"><person-group><name><surname>He</surname><given-names>Jia-Jun</given-names></name><name><surname>Zheng</surname><given-names>Yu-Hong</given-names></name><name><surname>Qiu</surname><given-names>Lu</given-names></name><name><surname>Che</surname><given-names>Yan-Li</given-names></name><name><surname>Wang</surname><given-names>Zong-Qing</given-names></name></person-group><article-title>Two new species and a new combination of <italic><tp:taxon-name><tp:taxon-name-part taxon-name-part-type="genus" reg="Allacta">Allacta</tp:taxon-name-part></tp:taxon-name></italic> (<tp:taxon-name><tp:taxon-name-part taxon-name-part-type="order">Blattodea</tp:taxon-name-part></tp:taxon-name>, <tp:taxon-name><tp:taxon-name-part taxon-name-part-type="family">Ectobiidae</tp:taxon-name-part></tp:taxon-name>, <tp:taxon-name><tp:taxon-name-part taxon-name-part-type="subfamily">Pseudophyllodromiinae</tp:taxon-name-part></tp:taxon-name>) from China, with notes on their behavior in nature</article-title><source>Zookeys</source><day>08</day><month>4</month><year>2019</year><volume>836</volume><fpage>1</fpage><lpage>14</lpage><pub-id pub-id-type="doi">10.3897/zookeys.836.31673</pub-id></mixed-citation></tp:treatment-meta><tp:nomenclature><tp:taxon-name>
            <tp:taxon-name-part taxon-name-part-type="genus" reg="Allacta">Allacta</tp:taxon-name-part>
            <tp:taxon-name-part taxon-name-part-type="species" reg="hainanensis">hainanensis</tp:taxon-name-part>
          </tp:taxon-name><tp:taxon-authority>(Liu et al., 2017)</tp:taxon-authority><tp:taxon-status xmlns:xlink="http://www.w3.org/1999/xlink" xlink:type="simple">comb. n.</tp:taxon-status><xref ref-type="fig" rid="F3">Figs 25–36</xref><xref ref-type="fig" rid="F5">, 45</xref><tp:nomenclature-citation-list><tp:nomenclature-citation><tp:taxon-name>
                <tp:taxon-name-part taxon-name-part-type="genus" reg="Temnopteryx">Temnopteryx</tp:taxon-name-part>
                <tp:taxon-name-part taxon-name-part-type="species" reg="hainanensis">hainanensis</tp:taxon-name-part>
              </tp:taxon-name><comment>Liu et al., 2017: 179.</comment></tp:nomenclature-citation></tp:nomenclature-citation-list></tp:nomenclature><tp:treatment-sec sec-type="type material" id="SECID0EZCAG"><title>Type material examined.</title><p><bold><italic>Holotype</italic></bold> of <italic><tp:taxon-name><tp:taxon-name-part taxon-name-part-type="genus" reg="Temnopteryx">Temnopteryx</tp:taxon-name-part><tp:taxon-name-part taxon-name-part-type="species" reg="hainanensis">hainanensis</tp:taxon-name-part></tp:taxon-name></italic>, male (SHEM), CHINA, Hainan Province, Changjiang, Bawangling, 23–24-IX-2011, Xian-Wei Liu leg. <bold><italic>Other material examined.</italic></bold> CHINA, Hainan Province: 1 male and 2 females (SWU), Jianfengling, Mingfenggu, 23–28-IV-2015, Lu Qiu &amp; Qi-Kun Bai leg. 1 male (SWU), Diaoluoshan, Lingshui, 1050m, 10-VIII-2010, Guo Zheng leg.</p><!--PageBreak --><!--PageBreak --></tp:treatment-sec><tp:treatment-sec sec-type="diagnosis" id="SECID0EUDAG"><title>Diagnosis.</title><p>This species can be easily distinguished from all other congeners by the much reduced tegmina and wings, which only reaching the third tergum. The coloration pattern (body light yellowish brown, with large brown areas dorsally) is also unusual in this genus (see Figs <xref ref-type="fig" rid="F3">25</xref> and <xref ref-type="fig" rid="F5">45</xref>).</p><fig id="F3" position="float" orientation="portrait"><label>Figures 25–36.</label><caption><p><italic><tp:taxon-name><tp:taxon-name-part taxon-name-part-type="genus" reg="Allacta">Allacta</tp:taxon-name-part><tp:taxon-name-part taxon-name-part-type="species" reg="hainanensis">hainanensis</tp:taxon-name-part></tp:taxon-name></italic> (Liu et al., 2017), comb. n., male. <bold>25</bold> dorsal view <bold>26</bold> ventral view <bold>27</bold> head, ventral view <bold>28</bold> pronotum, dorsal view <bold>29</bold> front femur, ventral view <bold>30</bold> tegmen, dorsal view <bold>31</bold> hind wing, dorsal view <bold>32</bold> supra-anal plate and paraprocts, dorsal view <bold>33</bold> left phallomere, dorsal view <bold>34</bold> subgenital plate, dorsal view <bold>35</bold> median phallomere, dorsal view <bold>36</bold> hook-like phallomere, dorsal view. Scale bars: 1.0 cm (<bold>25, 26</bold>), 0.5 mm (<bold>27–31</bold>), 1.0 mm (<bold>32–36</bold>).</p></caption><graphic xmlns:xlink="http://www.w3.org/1999/xlink" xlink:href="zookeys-836-001-g003.jpg" position="float" orientation="portrait" xlink:type="simple" id="oo_291630.jpg"/></fig></tp:treatment-sec><tp:treatment-sec sec-type="description" id="SECID0EYFAG"><title>Measurements (mm).</title><p>Male, pronotum: length × width 4.3–4.6 × 6.9–7.4, tegmina length: 5.5–5.7, overall length: 17.0–17.2; female, pronotum: length × width 4.3–4.5 × 5.7–6.5, tegmina length: 4.6–4.9, overall length: 12.6–13.1.</p></tp:treatment-sec><tp:treatment-sec sec-type="description" id="SECID0E4FAG"><title>Description.</title><p><bold><italic>Male.</italic></bold> Body dark brown with yellowish (Fig. <xref ref-type="fig" rid="F3">25</xref>). Frons yellowish brown, vertex with dark brown bands. Antenna brown. The fifth of maxillary palpomere brown (Fig. <xref ref-type="fig" rid="F3">26</xref>). Pronotum yellowish brown, lateral and hind border translucent, and disc with two dark brown stripes and an irregular pale yellowish brown macula. Tegmina brown, the inner border dark brown, lateral border pale yellowish brown (Fig. <xref ref-type="fig" rid="F3">25</xref>). Legs pale yellowish brown. Abdominal terga brown, lateral margin with blackish brown spots. Cerci yellowish brown, base brown (Fig. <xref ref-type="fig" rid="F3">26</xref>).</p><p>Vertex with interocular space obviously narrower than the distance between antennae sockets (Fig. <xref ref-type="fig" rid="F3">27</xref>). Third and fourth maxillary palpomeres approximately same length, and both significantly longer than the fifth. Pronotum nearly triangular, the front margin blunt and round; the hind margin nearly flat (Fig. <xref ref-type="fig" rid="F3">28</xref>). Tegmina and hind wings reduced; tegmina nearly quadrilateral, veins inconspicuous, only reaching the third tergum of the abdomen (Fig. <xref ref-type="fig" rid="F3">30</xref>); hind wings short and narrow, about half the length of the tegmina, and veins simple with two longitudinal veins (Fig. <xref ref-type="fig" rid="F3">31</xref>). Anteroventral margin of front femur type B<sub>3</sub> (Fig. <xref ref-type="fig" rid="F3">29</xref>). Hind legs first tarsus approximately same length to the sum of other four tarsomeres. Pulvilli present only on the fourth tarsomere, tarsal claws symmetrical and unspecialized, arolia present (Figs <xref ref-type="fig" rid="F3">25</xref>, <xref ref-type="fig" rid="F3">26</xref>).</p><p><bold><italic>Female</italic></bold> similar to the male.</p><p><bold><italic>Male abdomen and genitalia.</italic></bold> Abdominal terga unspecialized. Supra-anal plate nearly triangular, symmetrical, the middle of hind margin with incisions. Paraproct plates simple, similar, sheet-like, apex with scattered bristles (Fig. <xref ref-type="fig" rid="F3">32</xref>). Subgenital plate symmetrical, lateral margin curved and blunt; styli nearly cylindrical, arising in two concavities of hind margin; the right stylus slightly longer than the left; and the hind margin with W-shaped concave (Fig. <xref ref-type="fig" rid="F3">34</xref>). Left phallomere complex (Fig. <xref ref-type="fig" rid="F3">33</xref>). Median phallomere stem slender, bending near apex, apex sharp, base forked, median phallomere subsidiary sclerite C-shaped clavate, apex gradually sharper (Fig. <xref ref-type="fig" rid="F3">35</xref>). The hook-shaped phallomere on the right of subgenital plate, and the hook short (Fig. <xref ref-type="fig" rid="F3">36</xref>).</p></tp:treatment-sec><tp:treatment-sec sec-type="remarks" id="SECID0E1IAG"><title>Remarks.</title><p><xref ref-type="bibr" rid="B6">Liu et al. (2017)</xref> placed this species in <italic><tp:taxon-name><tp:taxon-name-part taxon-name-part-type="genus" reg="Temnopteryx">Temnopteryx</tp:taxon-name-part></tp:taxon-name></italic> and stated it resembles <italic><tp:taxon-name><tp:taxon-name-part taxon-name-part-type="genus" reg="Temnopteryx">T.</tp:taxon-name-part><tp:taxon-name-part taxon-name-part-type="species" reg="dimidiatipes">dimidiatipes</tp:taxon-name-part></tp:taxon-name></italic> Bolivar, 1890 from the Philippines. However, <xref ref-type="bibr" rid="B9">Princis (1957)</xref> erected <italic><tp:taxon-name><tp:taxon-name-part taxon-name-part-type="genus" reg="Lobopterella">Lobopterella</tp:taxon-name-part></tp:taxon-name></italic> and treated <italic><tp:taxon-name><tp:taxon-name-part taxon-name-part-type="genus" reg="Temnopteryx">T.</tp:taxon-name-part><tp:taxon-name-part taxon-name-part-type="species" reg="dimidiatipes">dimidiatipes</tp:taxon-name-part></tp:taxon-name></italic> as the type species. Thus <italic><tp:taxon-name><tp:taxon-name-part taxon-name-part-type="genus" reg="Lobopterella">Lobopterella</tp:taxon-name-part><tp:taxon-name-part taxon-name-part-type="species" reg="dimidiatipes">dimidiatipes</tp:taxon-name-part></tp:taxon-name></italic> belongs to subfamily <tp:taxon-name><tp:taxon-name-part taxon-name-part-type="subfamily">Blattellinae</tp:taxon-name-part></tp:taxon-name> and does not display the characteristic of <tp:taxon-name><tp:taxon-name-part taxon-name-part-type="subfamily">Pseudophyllodromiinae</tp:taxon-name-part></tp:taxon-name>, viz. the hook-shaped phallomere on the right side (<xref ref-type="bibr" rid="B13">Roth 1988</xref>).</p><p>Through field efforts, we obtained several specimens with reduced tegmina and wings from Hainan Island. After comparing them with the type specimen (deposited in SHEM), we confirmed that our specimens are <italic><tp:taxon-name><tp:taxon-name-part taxon-name-part-type="genus" reg="Temnopteryx">Temnopteryx</tp:taxon-name-part><tp:taxon-name-part taxon-name-part-type="species" reg="hainanensis">hainanensis</tp:taxon-name-part></tp:taxon-name></italic> Liu et al., 2017. After dissecting the male genitalia, we found the hook-shaped phallomere of <italic><tp:taxon-name><tp:taxon-name-part taxon-name-part-type="genus" reg="Temnopteryx">Temnopteryx</tp:taxon-name-part><tp:taxon-name-part taxon-name-part-type="species" reg="hainanensis">hainanensis</tp:taxon-name-part></tp:taxon-name></italic> is on the right, and the pulvilli is present only on the fourth <!--PageBreak -->tarsomere, thus, <italic><tp:taxon-name><tp:taxon-name-part taxon-name-part-type="genus" reg="Temnopteryx">Temnopteryx</tp:taxon-name-part><tp:taxon-name-part taxon-name-part-type="species" reg="hainanensis">hainanensis</tp:taxon-name-part></tp:taxon-name></italic> should be placed in the pseudophyllodromiine genus <italic><tp:taxon-name><tp:taxon-name-part taxon-name-part-type="genus" reg="Allacta">Allacta</tp:taxon-name-part></tp:taxon-name></italic> as <italic><tp:taxon-name><tp:taxon-name-part taxon-name-part-type="genus" reg="Allacta">Allacta</tp:taxon-name-part><tp:taxon-name-part taxon-name-part-type="species" reg="hainanensis">hainanensis</tp:taxon-name-part></tp:taxon-name></italic> (Liu et al., 2017) comb. n.</p><p>This species is placed in the <italic>hamifera</italic> species group by having two lobes which forming a keel-like ridge, and in having the dark portion of the pronotum reduced to two longitudinal bands.</p></tp:treatment-sec><tp:treatment-sec sec-type="distribution" id="SECID0EANAG"><title>Distribution.</title><p>China (Hainan).</p><!--PageBreak --><!--PageBreak --></tp:treatment-sec><tp:treatment-sec><!--Section generated to contain objects referenced in tp:taxon-treatment.--><fig id="F5" position="float" orientation="portrait"><label>Figures 43–46.</label><caption><p>Habitats of <italic><tp:taxon-name><tp:taxon-name-part taxon-name-part-type="genus" reg="Allacta">Allacta</tp:taxon-name-part></tp:taxon-name></italic> species from China. <bold>43</bold><italic><tp:taxon-name><tp:taxon-name-part taxon-name-part-type="genus" reg="Allacta">Allacta</tp:taxon-name-part><tp:taxon-name-part taxon-name-part-type="species" reg="ornata">ornata</tp:taxon-name-part></tp:taxon-name></italic> found on tree trunk (Xishuangbanna, Yunnan) <bold>44</bold> most <italic><tp:taxon-name><tp:taxon-name-part taxon-name-part-type="genus" reg="Allacta">Allacta</tp:taxon-name-part><tp:taxon-name-part taxon-name-part-type="species" reg="xizangensis">xizangensis</tp:taxon-name-part></tp:taxon-name></italic> were found on tree trunks during an expedition in VIII.2015, but this one is the only one found on the ground (Zayü County, Xizang) <bold>45</bold> a living <italic><tp:taxon-name><tp:taxon-name-part taxon-name-part-type="genus" reg="Allacta">Allacta</tp:taxon-name-part><tp:taxon-name-part taxon-name-part-type="species" reg="hainanensis">hainanensis</tp:taxon-name-part></tp:taxon-name></italic> (Liu et al., 2017) comb. n. was found on the leaf (Jianfengling, Hainan) <bold>46</bold> a female <italic><tp:taxon-name><tp:taxon-name-part taxon-name-part-type="genus" reg="Allacta">Allacta</tp:taxon-name-part><tp:taxon-name-part taxon-name-part-type="species" reg="bruna">bruna</tp:taxon-name-part></tp:taxon-name></italic> sp. n. (with ootheca) found on a tree trunk (Jianfengling, Hainan). All photographs by Lu Qiu.</p></caption><graphic xmlns:xlink="http://www.w3.org/1999/xlink" xlink:href="zookeys-836-001-g005.jpg" position="float" orientation="portrait" xlink:type="simple" id="oo_291632.jpg"/></fig></tp:treatment-sec><ref-list><ref id="B6"><mixed-citation xmlns:xlink="http://www.w3.org/1999/xlink" xlink:type="simple"><person-group><name name-style="western"><surname>Liu</surname><given-names>XW</given-names></name><name name-style="western"><surname>Zhu</surname><given-names>WB</given-names></name><name name-style="western"><surname>Dai</surname><given-names>L</given-names></name><name name-style="western"><surname>Wang</surname><given-names>HQ</given-names></name></person-group> (<year>2017</year>) <source>Cockroaches of Southeastern China.</source><publisher-name>Henan Science and Technology Press</publisher-name>, <publisher-loc>China</publisher-loc>, <size units="page">228 pp</size>.</mixed-citation></ref><ref id="B9"><mixed-citation xmlns:xlink="http://www.w3.org/1999/xlink" xlink:type="simple"><person-group><name name-style="western"><surname>Princis</surname><given-names>K</given-names></name></person-group> (<year>1957</year>) <article-title>Zur Kenntnis der Blattarien der kleiner Sundainseln. Verhandlungen der Naturforschenden Gesellschaft in Basel.</article-title><volume>68</volume>: <fpage>132</fpage>–<lpage>159</lpage>.</mixed-citation></ref><ref id="B13"><mixed-citation xmlns:xlink="http://www.w3.org/1999/xlink" xlink:type="simple"><person-group><name name-style="western"><surname>Roth</surname><given-names>LM</given-names></name></person-group> (<year>1988</year>) <article-title>Some cavernicolous and epigean cockroaches with six new species and a discussion of the <tp:taxon-name><tp:taxon-name-part taxon-name-part-type="family">Nocticolidae</tp:taxon-name-part></tp:taxon-name> (<tp:taxon-name><tp:taxon-name-part taxon-name-part-type="superorder">Dictyoptera</tp:taxon-name-part></tp:taxon-name>: <tp:taxon-name><tp:taxon-name-part taxon-name-part-type="suborder">Blattaria</tp:taxon-name-part></tp:taxon-name>).</article-title><source>Revue Suisse de Zoologie</source><volume>95</volume>: <fpage>297</fpage>–<lpage>322</lpage>. <ext-link xlink:type="simple" ext-link-type="doi" xlink:href="10.5962/bhl.part.79654">https://doi.org/10.5962/bhl.part.79654</ext-link></mixed-citation></ref></ref-list></tp:taxon-treatment>
